# Supplementary material for: Oligosaccharyltransferase Is Involved in Targeting to ER-Associated Degradation
Source: Cells. 2025 Oct 14;14(20):1593. doi: 10.3390/cells14201593 (PMC12564220; doi:10.3390/cells14201593)
Supplement: Supplementary file 1 [file cells-14-01593-s001.zip]

Archive with 10 entries (10 files):
- Shenkman Suppl Info 13-10-25.pdf
- __MACOSX/._Shenkman Suppl Info 13-10-25.pdf
- Suppl Table S1.xlsx
- __MACOSX/._Suppl Table S1.xlsx
- Suppl Table S2.xlsx
- __MACOSX/._Suppl Table S2.xlsx
- Suppl Table S3.xlsx
- __MACOSX/._Suppl Table S3.xlsx
- Suppl Table S4.xlsx
- __MACOSX/._Suppl Table S4.xlsx
