# Supplementary material for: Oligosaccharyltransferase Is Involved in Targeting to ER-Associated Degradation
Source: Cells. 2025 Oct 14;14(20):1593. doi: 10.3390/cells14201593 (PMC12564220; doi:10.3390/cells14201593)
Supplement: Supplementary file 1 [file cells-14-01593-s001.zip › Suppl Table S1.xlsx]

## Sheet: Sheet1
OST subunit	UNIPROT Accession No.	Hit No.	Median ratio with vs. without proteasome inhibition	Peptides (seq)	Sequence Coverage (%)
IAP/ MAGT1, MAGT1_HUMAN	Q9H0U3		Only in cells treated with proteasome inhibitors	4	10.1
STT3 A, STT3A_HUMAN	P46977		Only in cells treated with proteasome inhibitors	8	11.2
DC2/ OSTC, OSATC_HUMAN	Q9NRP0		Only in cells treated with proteasome inhibitors	1	8.1
Ribophorin II, RPN2_HUMAN	P04844	27	4.3	15	30.9
OST 48, OST48_HUMAN	P39656	32	2.8	11	29.8
Ribophorin I, RPN1_HUMAN	P04843	36	2.4	18	32.5
